# Supplementary material for: An Efficient High Throughput Metabotyping Platform for Screening of Biomass Willows
Source: Metabolites. 2014 Oct 28;4(4):946–76. doi: 10.3390/metabo4040946 (PMC4279154; doi:10.3390/metabo4040946)
Supplement: Supplementary File 1 [file metabolites-04-00946-s001.zip]

Archive with 12 entries (11 files):
- metabolites-64902-sup-update/
- metabolites-64902-sup-update/Figure S1.pdf
- metabolites-64902-sup-update/Figure S2.pdf
- metabolites-64902-sup-update/Figure S3.pdf
- metabolites-64902-sup-update/Figure S4.pdf
- metabolites-64902-sup-update/Figure S5.pdf
- metabolites-64902-sup-update/Figure S6.pdf
- metabolites-64902-sup-update/Figure S7.pdf
- metabolites-64902-sup-update/Figure S8.pdf
- metabolites-64902-sup-update/Table S1.docx
- metabolites-64902-sup-update/Table S2.docx
- metabolites-64902-sup-update/Table S3.docx
